# Supplementary material for: A toolbox for ablating excitatory and inhibitory synapses
Source: eLife. 2025 Apr 29;13:RP103757. doi: 10.7554/eLife.103757 (PMC12040315; doi:10.7554/eLife.103757)
Supplement: Figure 1—source data 2. — Original western blots for PSD-95 and tubulin. [file elife-103757-fig1-data2.zip]

Archive with 4 entries (4 files):
- PSD95 fig 1a RGB.tif
- __MACOSX/._PSD95 fig 1a RGB.tif
- tubulin fig 1a RGB.tif
- __MACOSX/._tubulin fig 1a RGB.tif
