# Supplementary material for: A toolbox for ablating excitatory and inhibitory synapses
Source: eLife. 2025 Apr 29;13:RP103757. doi: 10.7554/eLife.103757 (PMC12040315; doi:10.7554/eLife.103757)
Supplement: Figure 1—figure supplement 1—source data 2. [file elife-103757-fig1-figsupp1-data2.zip]

Archive with 4 entries (4 files):
- figure 1 supplement HA ub RGB.tif
- __MACOSX/._figure 1 supplement HA ub RGB.tif
- figure 1 supplement tubulin RGB.tif
- __MACOSX/._figure 1 supplement tubulin RGB.tif
