# Supplementary material for: A toolbox for ablating excitatory and inhibitory synapses
Source: eLife. 2025 Apr 29;13:RP103757. doi: 10.7554/eLife.103757 (PMC12040315; doi:10.7554/eLife.103757)
Supplement: Figure 4—source data 2. — Original western blots for PBP-HA-GST and Myc-PhoCl2c. [file elife-103757-fig4-data2.zip]

Archive with 4 entries (4 files):
- Figure 4 source file 2 anti-HA immunoblot.TIF
- __MACOSX/._Figure 4 source file 2 anti-HA immunoblot.TIF
- Figure 4 Source file 3 anti-MYC immunoblot.TIF
- __MACOSX/._Figure 4 Source file 3 anti-MYC immunoblot.TIF
